# Supplementary material for: The Catechins Profile of Green Tea Extracts Affects the Antioxidant Activity and Degradation of Catechins in DHA-Rich Oil
Source: Antioxidants (Basel). 2022 Sep 19;11(9):1844. doi: 10.3390/antiox11091844 (PMC9495874; doi:10.3390/antiox11091844)
Supplement: Supplementary file 1 [file antioxidants-11-01844-s001.zip]

Archive with 1 entries (1 files):
- antioxidants-1911416-supplementary.pdf
